# Supplementary material for: Interpretation of continuously measured vital signs data of COVID-19 patients by nurses and physicians at the general ward: A mixed methods study
Source: PLoS One. 2023 May 25;18(5):e0286080. doi: 10.1371/journal.pone.0286080 (PMC10212076; doi:10.1371/journal.pone.0286080)
Supplement: S1 Data — (XLSX) [file pone.0286080.s003.xlsx]

## Sheet: 230314 interpretation quant dat
Studienummer	Functie	Situatie1	Actie1	RI1	Oordeel1	Situatie2	Actie2	RI2	Oordeel2	Situatie3	Actie3	RI3	Oordeel3	Situatie4	Actie4	RI4	Oordeel4	Situatie5	Actie5	RI5	Oordeel5	Situatie6	Actie6	RI6	Oordeel6	Situatie7	Actie7	RI7	Oordeel7	Situatie8	Actie8	RI8	Oordeel8	Situatie9	Actie9	RI9	Oordeel9	Situatie10	Actie10	RI10	Oordeel10	Situatie11	Actie11	RI11	Oordeel11	Situatie12	Actie12	RI12	Oordeel12
110001	3	3	1	1	0	3	1	1	0	1	0	0	0	2	1	0	0	3	1	1	1	3	1	1	0	3	1	0	1	3	1	1	0	2	0	0	0	3	0	0	0	1	1	0	0	3	1	1	0
110002	4	3	1	1	1	2	0	0	0	3	0	0	0	1	0	0	0	3	1	1	0	3	1	1	0	2	0	0	0	2	0	1	0	2	0	0	0	2	1	0	0	2	0	0	0	3	1	1	0
110003	3	2	1	1	1	2	0	1	1	2	0	0	1	2	0	0	0	3	1	1	0	2	1	0	1	2	0	0	0	2	1	1	1	2	0	0	0	2	1	0	1	2	1	0	1	3	1	1	0
110004	4	2	1	1	0	2	0	0	0	2	0	0	0	1	0	0	0	3	0	1	0	2	0	0	0	3	1	0	0	2	0	0	0	2	0	0	0	3	1	0	0	2	0	0	0	3	1	1	0
110005	1	2	1	1	1	1	0	0	0	1	0	0	0	2	0	0	0	3	1	1	0	1	0	0	1	3	1	1	0	3	1	1	0	2	0	0	0	2	0	0	0	3	0	0	0	3	1	1	1
110006	3	2	1	0	1	3	0	0	1	2	0	0	0	2	0	0	0	3	1	1	0	3	0	1	1	3	1	0	0	3	1	0	1	2	0	0	0	2	1	0	0	2	0	0	0	3	1	1	0
110007	1	3	1	1	1	2	0	0	1	1	0	0	0	1	0	0	0	3	1	1	1	2	1	1	1	2	0	0	1	2	1	1	0	1	0	0	0	2	0	0	0	2	1	0	0	1	1	1	0
110008	3	2	0	0	0	3	1	0	0	2	0	0	0	2	0	0	0	3	1	1	0	3	1	1	0	2	1	0	1	3	1	1	1	2	0	0	1	3	1	0	0	2	1	0	0	3	1	1	1
110009	3	2	0	0	0	3	1	1	1	3	1	0	0	2	1	0	1	3	1	1	0	3	1	1	0	2	0	0	0	2	0	0	0	2	0	0	0	2	0	0	0	2	0	0	0	2	1	0	0
110010	4	2	0	0	1	2	0	0	1	3	0	0	0	2	0	0	0	3	0	1	1	3	0	1	1	2	0	0	0	3	0	0	1	1	0	0	0	2	0	0	0	2	0	0	0	3	0	0	0
110011	3	2	1	1	1	1	0	0	1	2	0	0	0	1	0	0	1	3	1	1	0	3	1	1	1	3	1	0	0	3	1	1	1	1	0	0	0	3	1	0	1	3	0	0	1	3	1	1	0
110012	4	3	1	1	1	3	1	0	1	2	0	0	1	2	0	0	0	3	1	1	0	3	1	1	0	2	0	0	0	2	0	0	0	2	0	0	0	2	0	0	0	2	0	0	0	3	1	1	0
110013	1	3	1	0	1	2	0	0	0	3	1	0	0	2	0	0	0	3	1	0	0	3	1	1	0	2	0	0	1	3	1	1	1	2	0	0	0	2	0	0	1	1	1	0	0	3	1	1	1
110014	1	3	1	1	1	2	0	0	1	2	1	1	1	1	0	0	1	3	1	1	1	3	1	1	1	2	0	1	1	3	1	1	1	1	0	0	0	2	0	0	1	2	0	0	0	3	1	1	1
110015	4	3	1	1	0	2	0	0	0	2	0	0	0	1	0	0	0	3	1	0	1	3	1	1	0	2	0	0	1	2	1	1	1	2	0	0	0	2	0	0	0	2	0	0	0	3	1	1	0
110016	1	3	1	1	0	3	1	0	1	3	1	0	0	3	1	0	1	3	1	1	0	3	1	1	0	2	1	0	0	3	1	1	0	1	0	0	0	1	0	0	0	2	1	0	0	3	1	1	0
110018	2	2	1	1	1	1	0	0	1	2	0	0	1	2	0	0	0	3	1	0	1	3	1	1	1	2	1	0	0	3	1	1	1	2	0	0	0	2	0	0	0	2	0	0	0	3	1	1	1
110019	2	3	1	1	1	2	0	0	0	2	0	0	0	1	0	0	0	3	1	1	0	2	0	1	1	3	1	1	0	3	1	1	0	1	0	0	0	2	0	0	0	2	0	0	0	3	1	1	0
110020	2	3	1	1	0	2	0	0	0	1	0	0	0	1	0	0	0	3	1	1	0	1	0	1	1	3	1	1	0	2	0	1	1	1	0	0	0	3	1	0	1	2	0	0	0	3	1	1	0
110021	2	2	1	0	1	2	0	0	0	3	1	0	0	1	0	0	0	3	1	0	0	3	1	1	1	2	1	0	0	2	0	0	1	1	0	0	0	3	0	0	1	2	0	0	0	3	1	1	0
110022	2	2	1	1	0	2	0	0	0	2	0	0	0	2	0	0	0	3	1	1	0	3	1	1	0	2	0	0	0	2	1	1	0	2	1	1	0	2	0	0	0	2	0	0	0	3	1	1	0
110023	2	2	1	1	1	3	0	0	0	2	0	0	0	1	0	0	0	3	1	1	0	2	0	1	1	3	1	1	1	3	1	1	1	1	0	0	0	2	0	0	1	2	0	0	1	3	1	1	0
110024	1	3	1	1	0	2	0	0	0	2	0	0	0	1	0	0	1	2	1	1	1	2	0	0	1	3	1	1	1	2	0	0	0	2	0	0	1	2	0	0	0	2	0	0	0	3	1	1	0
110026	4	2	1	1	1	2	0	0	0	2	0	0	0	2	0	0	0	3	1	1	0	2	1	1	1	2	0	0	0	2	1	1	1	2	0	0	0	2	0	0	0	2	1	0	0	3	1	1	0
[truncated: 32 more columns]
