# Supplementary material for: Interpretation of continuously measured vital signs data of COVID-19 patients by nurses and physicians at the general ward: A mixed methods study
Source: PLoS One. 2023 May 25;18(5):e0286080. doi: 10.1371/journal.pone.0286080 (PMC10212076; doi:10.1371/journal.pone.0286080)
Supplement: S1 Text — (TXT) [file pone.0286080.s004.txt]

####################################
### VSTrends 14-03-2023 ############
### Script quantitative analysis ###
####################################

library(dplyr)
library(tidyr)
library(haven)
library(readxl)
library(irr)
library(kripp.boot)

set.seed(12208)


### interrater variability situatie


VST <- read_excel("Supplemental material - dataset quantitative analysis.xlsx")
View(VST)
d12<-VST[,c(2:82)

situatie <- d12[,c(1,2,6,10,14,18,22,26,30,34,38,42,46,50,54,58,62,66,70,74,78)]
View(situatie)

#all professions together
sit.all<-situatie[,c(2:21)]
sit.all<-sapply(sit.all, as.numeric)
kripp.alpha(sit.all, method="ordinal") #alpha=0.413

kripp.boot(sit.all, iter=2000, probs = c(0.25, 0.975), method="ordinal") #0.413 (0.376-0.523)


#nurses
sit.vpk<-subset(situatie, situatie$Functie==1)
sit.vpk<-sit.vpk[,c(2:21)]
sit.vpk<-sapply(sit.vpk, as.numeric)

kripp.boot(sit.vpk, iter=2000, probs = c(0.25, 0.975), method="ordinal") #0.323 (0.279-0.445)


#ICU nurses
sit.icvpk<-subset(situatie, situatie$Functie==2)
sit.icvpk<-sit.icvpk[,c(2:21)]
sit.icvpk<-sapply(sit.icvpk, as.numeric)

kripp.boot(sit.icvpk, iter=2000, probs = c(0.25, 0.975), method="ordinal") #0.440 (0.406-0.539)


#junior physicians
sit.ass<-subset(situatie, situatie$Functie==3)
sit.ass<-sit.ass[,c(2:21)]
sit.ass<-sapply(sit.ass, as.numeric)

kripp.boot(sit.ass, iter=2000, probs = c(0.25, 0.975), method="ordinal") #0.464 (0.424-0.566)


#medical specialists
sit.ms<-subset(situatie, situatie$Functie==4)
sit.ms<-sit.ms[,c(2:21)]
sit.ms<-sapply(sit.ms, as.numeric)

kripp.boot(sit.ms, iter=2000, probs = c(0.25, 0.975), method="ordinal") #0.485 (0.445-0.601)


### SECUNDAIY OUTCOME MEASURES


# consensus regarding taking action

actie<-d12[,c(1,3,7,11,15,19,23,27,31,35,39,43,47,51,55,59,63,67,71,75,79)]

#all professions together
act.all<-actie[,c(2:21)]
act.all<-sapply(act.all, as.numeric)

kripp.boot(act.all, iter=2000, probs = c(0.25, 0.975), method="nominal") #0.369 (0.317-0.538)


#nurses
act.vpk<-subset(actie, actie$Functie==1)
act.vpk<-act.vpk[,c(2:21)]
act.vpk<-sapply(act.vpk, as.numeric)

kripp.boot(act.vpk, iter=2000, probs = c(0.25, 0.975), method="nominal") #0.316 (0.216-0.501)


#ICU nurses
act.icvpk<-subset(actie, actie$Functie==2)
act.icvpk<-act.icvpk[,c(2:21)]
act.icvpk<-sapply(act.icvpk, as.numeric)

kripp.boot(act.icvpk, iter=2000, probs = c(0.25, 0.975), method="nominal") #0.515 (0.461-0.680)


#junior physicians
act.ass<-subset(actie, actie$Functie==3)
act.ass<-act.ass[,c(2:21)]
act.ass<-sapply(act.ass, as.numeric)

kripp.boot(act.ass, iter=2000, probs = c(0.25, 0.975), method="nominal") #0.359 (0.299-0.539)


#medical specialists
act.ms<-subset(actie, actie$Functie==4)
act.ms<-act.ms[,c(2:21)]
act.ms<-sapply(act.ms, as.numeric)

kripp.boot(act.ms, iter=2000, probs = c(0.25, 0.975), method="nominal") #0.429 (0.352-0.616)


# consensus regarding respiratory insufficiency

respi<-d12[,c(1,4,8,12,16,20,24,28,32,36,40,44,48,52,56,60,64,68,72,76,80)]

#all professions together
respi.all<-respi[,c(2:21)]
respi.all<-sapply(respi.all, as.numeric)

kripp.boot(respi.all, iter=2000, probs = c(0.25, 0.975), method="nominal") #0.586 (0.519-0.759)


#nurses
respi.vpk<-subset(respi, respi$Functie==1)
respi.vpk<-respi.vpk[,c(2:21)]
respi.vpk<-sapply(respi.vpk, as.numeric)

kripp.boot(respi.vpk, iter=2000, probs = c(0.25, 0.975), method="nominal") #0.590 (0.528-0.764)


#ICU nurses
respi.icvpk<-subset(respi, respi$Functie==2)
respi.icvpk<-respi.icvpk[,c(2:21)]
respi.icvpk<-sapply(respi.icvpk, as.numeric)

kripp.boot(respi.icvpk, iter=2000, probs = c(0.25, 0.975), method="nominal") #0.518 (0.466-0.701)


#junior physicians
respi.ass<-subset(respi, respi$Functie==3)
respi.ass<-respi.ass[,c(2:21)]
respi.ass<-sapply(respi.ass, as.numeric)

kripp.boot(respi.ass, iter=2000, probs = c(0.25, 0.975), method="nominal") #0.646 (0.586-0.819)


#medical specialists
respi.ms<-subset(respi, respi$Functie==4)
respi.ms<-respi.ms[,c(2:21)]
respi.ms<-sapply(respi.ms, as.numeric)

kripp.boot(respi.ms, iter=2000, probs = c(0.25, 0.975), method="nominal") #0.705 (0.656-0.868)


### PREDICTIVE VALUE
library(yardstick)

RI<-c(1,1,0,0,1,1,0,1,1,0,0,1,0,1,0,0,1,0,1,0)
casus<-c(1:20)
RI.antwoord<-data.frame(casus=casus, RI=RI)

resppv<-VST[,c(1,5,9,13,17,21,25,29,33,37,41,45,49,53,57,61,65,69,73,77,81)]
pv<-as.data.frame(t(resppv))
colnames(pv)<-pv[1,]
pv<-pv[c(2:21),]
pv<-cbind(pv, RI.antwoord$RI)
colnames(pv)[25]<-"antwoord"
pv$antwoord<-as.factor(pv$antwoord)

pvm1<-pv[,c(1,25)]
pvm1$`110001`<-as.factor(pvm1$`110001`)
ppv1<-pvm1 %>% ppv(antwoord,`110001`, event_level="second")
npv1<-pvm1 %>% npv(antwoord, `110001`, event_level="second")

pvm2<-pv[,c(2,25)]
pvm2$`110002`<-as.factor(pvm2$`110002`)
ppv2<-pvm2 %>% ppv(antwoord,`110002`, event_level="second")
npv2<-pvm2 %>% npv(antwoord, `110002`, event_level="second")

pvm3<-pv[,c(3,25)]
pvm3$`110003`<-as.factor(pvm3$`110003`)
ppv3<-pvm3 %>% ppv(antwoord,`110003`, event_level="second")
npv3<-pvm3 %>% npv(antwoord, `110003`, event_level="second")

pvm4<-pv[,c(4,25)]
pvm4$`110004`<-as.factor(pvm4$`110004`)
ppv4<-pvm4 %>% ppv(antwoord,`110004`, event_level="second")
npv4<-pvm4 %>% npv(antwoord, `110004`, event_level="second")

pvm5<-pv[,c(5,25)]
pvm5$`110005`<-as.factor(pvm5$`110005`)
ppv5<-pvm5 %>% ppv(antwoord,`110005`, event_level="second")
npv5<-pvm5 %>% npv(antwoord, `110005`, event_level="second")

pvm6<-pv[,c(6,25)]
pvm6$`110006`<-as.factor(pvm6$`110006`)
ppv6<-pvm6 %>% ppv(antwoord,`110006`, event_level="second")
npv6<-pvm6 %>% npv(antwoord, `110006`, event_level="second")

pvm7<-pv[,c(7,25)]
pvm7$`110007`<-as.factor(pvm7$`110007`)
ppv7<-pvm7 %>% ppv(antwoord,`110007`, event_level="second")
npv7<-pvm7 %>% npv(antwoord, `110007`, event_level="second")

pvm8<-pv[,c(8,25)]
pvm8$`110008`<-as.factor(pvm8$`110008`)
ppv8<-pvm8 %>% ppv(antwoord,`110008`, event_level="second")
npv8<-pvm8 %>% npv(antwoord, `110008`, event_level="second")

pvm9<-pv[,c(9,25)]
pvm9$`110009`<-as.factor(pvm9$`110009`)
ppv9<-pvm9 %>% ppv(antwoord,`110009`, event_level="second")
npv9<-pvm9 %>% npv(antwoord, `110009`, event_level="second")

pvm10<-pv[,c(10,25)]
pvm10$`110010`<-as.factor(pvm10$`110010`)
ppv10<-pvm10 %>% ppv(antwoord,`110010`, event_level="second")
npv10<-pvm10 %>% npv(antwoord, `110010`, event_level="second")

pvm11<-pv[,c(11,25)]
pvm11$`110011`<-as.factor(pvm11$`110011`)
ppv11<-pvm11 %>% ppv(antwoord,`110011`, event_level="second")
npv11<-pvm11 %>% npv(antwoord, `110011`, event_level="second")

pvm12<-pv[,c(12,25)]
pvm12$`110012`<-as.factor(pvm12$`110012`)
ppv12<-pvm12 %>% ppv(antwoord,`110012`, event_level="second")
npv12<-pvm12 %>% npv(antwoord, `110012`, event_level="second")

pvm13<-pv[,c(13,25)]
pvm13$`110013`<-as.factor(pvm13$`110013`)
ppv13<-pvm13 %>% ppv(antwoord,`110013`, event_level="second")
npv13<-pvm13 %>% npv(antwoord, `110013`, event_level="second")

pvm14<-pv[,c(14,25)]
pvm14$`110014`<-as.factor(pvm14$`110014`)
ppv14<-pvm14 %>% ppv(antwoord,`110014`, event_level="second")
npv14<-pvm14 %>% npv(antwoord, `110014`, event_level="second")

pvm15<-pv[,c(15,25)]
pvm15$`110015`<-as.factor(pvm15$`110015`)
ppv15<-pvm15 %>% ppv(antwoord,`110015`, event_level="second")
npv15<-pvm15 %>% npv(antwoord, `110015`, event_level="second")

pvm16<-pv[,c(16,25)]
pvm16$`110016`<-as.factor(pvm16$`110016`)
ppv16<-pvm16 %>% ppv(antwoord,`110016`, event_level="second")
npv16<-pvm16 %>% npv(antwoord, `110016`, event_level="second")

pvm18<-pv[,c(17,25)]
pvm18$`110018`<-as.factor(pvm18$`110018`)
ppv18<-pvm18 %>% ppv(antwoord,`110018`, event_level="second")
npv18<-pvm18 %>% npv(antwoord, `110018`, event_level="second")

pvm19<-pv[,c(18,25)]
pvm19$`110019`<-as.factor(pvm19$`110019`)
ppv19<-pvm19 %>% ppv(antwoord,`110019`, event_level="second")
npv19<-pvm19 %>% npv(antwoord, `110019`, event_level="second")

pvm20<-pv[,c(19,25)]
pvm20$`110020`<-as.factor(pvm20$`110020`)
ppv20<-pvm20 %>% ppv(antwoord,`110020`, event_level="second")
npv20<-pvm20 %>% npv(antwoord, `110020`, event_level="second")

pvm21<-pv[,c(20,25)]
pvm21$`110021`<-as.factor(pvm21$`110021`)
ppv21<-pvm21 %>% ppv(antwoord,`110021`, event_level="second")
npv21<-pvm21 %>% npv(antwoord, `110021`, event_level="second")

pvm22<-pv[,c(21,25)]
pvm22$`110022`<-as.factor(pvm22$`110022`)
ppv22<-pvm22 %>% ppv(antwoord,`110022`, event_level="second")
npv22<-pvm22 %>% npv(antwoord, `110022`, event_level="second")

pvm23<-pv[,c(22,25)]
pvm23$`110023`<-as.factor(pvm23$`110023`)
ppv23<-pvm23 %>% ppv(antwoord,`110023`, event_level="second")
npv23<-pvm23 %>% npv(antwoord, `110023`, event_level="second")

pvm24<-pv[,c(23,25)]
pvm24$`110024`<-as.factor(pvm24$`110024`)
ppv24<-pvm24 %>% ppv(antwoord,`110024`, event_level="second")
npv24<-pvm24 %>% npv(antwoord, `110024`, event_level="second")

pvm26<-pv[,c(24,25)]
pvm26$`110026`<-as.factor(pvm26$`110026`)
ppv26<-pvm26 %>% ppv(antwoord,`110026`, event_level="second")
npv26<-pvm26 %>% npv(antwoord, `110026`, event_level="second")


##
ppv<-c(as.numeric(ppv1[,3]), as.numeric(ppv2[,3]), as.numeric(ppv3[,3]), as.numeric(ppv4[,3]), as.numeric(ppv5[,3]), as.numeric(ppv6[,3]), as.numeric(ppv7[,3]), as.numeric(ppv8[,3]), as.numeric(ppv9[,3]), as.numeric(ppv10[,3]),as.numeric(ppv11[,3]), as.numeric(ppv12[,3]), as.numeric(ppv13[,3]), as.numeric(ppv14[,3]), as.numeric(ppv15[,3]),as.numeric(ppv16[,3]), as.numeric(ppv18[,3]), as.numeric(ppv19[,3]), as.numeric(ppv20[,3]), as.numeric(ppv21[,3]),as.numeric(ppv22[,3]), as.numeric(ppv23[,3]), as.numeric(ppv24[,3]), as.numeric(ppv26[,3]))
mean(ppv) #0.914 (0.862-0.966)
sd(ppv)

npv<-c(as.numeric(npv1[,3]), as.numeric(npv2[,3]), as.numeric(npv3[,3]), as.numeric(npv4[,3]), as.numeric(npv5[,3]), as.numeric(npv6[,3]), as.numeric(npv7[,3]), as.numeric(npv8[,3]), as.numeric(npv9[,3]), as.numeric(npv10[,3]),as.numeric(npv11[,3]), as.numeric(npv12[,3]), as.numeric(npv13[,3]), as.numeric(npv14[,3]), as.numeric(npv15[,3]),as.numeric(npv16[,3]), as.numeric(npv18[,3]), as.numeric(npv19[,3]), as.numeric(npv20[,3]), as.numeric(npv21[,3]),as.numeric(npv22[,3]), as.numeric(npv23[,3]), as.numeric(npv24[,3]), as.numeric(npv26[,3]))
mean(npv) #0.662 (0.443-0.881)     
sd(npv)
